# Supplementary material for: SARS-CoV-2 Helicase (NSP13) Interacts with Mammalian Polyamine and HSP Partners in Promoting Viral Replication
Source: Curr Issues Mol Biol. 2026 Jan 13;48(1):80. doi: 10.3390/cimb48010080 (PMC12840268; doi:10.3390/cimb48010080)
Supplement: Supplementary file 1 [file cimb-48-00080-s001.zip]

Archive with 1 entries (1 files):
- cimb-3928735-supplementary.pdf
